# Supplementary material for: ﻿Advances in the taxonomy and distribution of Scolomus (Hymenoptera, Ichneumonidae), including the description of a new Andean species and an updated identification key
Source: Zookeys. 2025 Apr 10;1234:207–19. doi: 10.3897/zookeys.1234.145472 (PMC12006819; doi:10.3897/zookeys.1234.145472)
Supplement: XML Treatment for Scolomus [file zookeys.1234.145472-treatment1.xml]

<!DOCTYPE tp:taxon-treatment
  PUBLIC "-//TaxonX//DTD Taxonomic Treatment Publishing DTD v0 20100105//EN" "tax-treatment-NSO.dtd">
<tp:taxon-treatment xmlns:tp="http://www.plazi.org/taxpub"><tp:treatment-meta><kwd-group><label>Taxon classification</label><kwd>
                <named-content content-type="kingdom">Animalia</named-content>
              </kwd><kwd>
                <named-content content-type="order">Hymenoptera</named-content>
              </kwd><kwd>
                <named-content content-type="family">Ichneumonidae</named-content>
              </kwd></kwd-group><mixed-citation publication-type="journal"><person-group><name><surname>Araujo</surname><given-names>Rodrigo O.</given-names></name><name><surname>Silva-Santos</surname><given-names>Isamara</given-names></name><name><surname>Moreira-Muñoz</surname><given-names>Andrés</given-names></name><name><surname>Montalva</surname><given-names>Cristian</given-names></name><name><surname>Pádua</surname><given-names>Diego G.</given-names></name></person-group><article-title>﻿Advances in the taxonomy and distribution of <italic><tp:taxon-name><tp:taxon-name-part taxon-name-part-type="genus" reg="Scolomus">Scolomus</tp:taxon-name-part></tp:taxon-name></italic> (<tp:taxon-name><tp:taxon-name-part taxon-name-part-type="order">Hymenoptera</tp:taxon-name-part></tp:taxon-name>, <tp:taxon-name><tp:taxon-name-part taxon-name-part-type="family">Ichneumonidae</tp:taxon-name-part></tp:taxon-name>), including the description of a new Andean species and an updated identification key</article-title><source>Zookeys</source><day>10</day><month>04</month><year>2025</year><volume>1234</volume><fpage>207</fpage><lpage>219</lpage><pub-id pub-id-type="doi">10.3897/zookeys.1234.145472</pub-id></mixed-citation></tp:treatment-meta><tp:nomenclature><label>﻿</label><tp:taxon-name>
              <object-id xmlns:xlink="http://www.w3.org/1999/xlink" content-type="arpha" xlink:type="simple">F20F79E3-B1CD-59C3-BECE-0A49CB703277</object-id>
              <tp:taxon-name-part taxon-name-part-type="genus" reg="Scolomus">Scolomus</tp:taxon-name-part>
            </tp:taxon-name><tp:taxon-authority>Townes &amp; Townes, 1950</tp:taxon-authority><tp:nomenclature-citation-list><tp:nomenclature-citation><tp:taxon-name>
                  <tp:taxon-name-part taxon-name-part-type="genus" reg="Scolomus">Scolomus</tp:taxon-name-part>
                </tp:taxon-name><comment>Townes and Townes 1950: 420. Type species: <tp:taxon-name><tp:taxon-name-part taxon-name-part-type="genus" reg="Scolomus">Scolomus</tp:taxon-name-part><tp:taxon-name-part taxon-name-part-type="species" reg="viridis">viridis</tp:taxon-name-part></tp:taxon-name> Townes &amp; Townes, 1950, by original designation.</comment></tp:nomenclature-citation><tp:nomenclature-citation><tp:taxon-name>
                  <tp:taxon-name-part taxon-name-part-type="genus" reg="Apolophus">Apolophus</tp:taxon-name-part>
                </tp:taxon-name><comment><xref ref-type="bibr" rid="B14">Townes 1971</xref>: 111. Type species: <tp:taxon-name><tp:taxon-name-part taxon-name-part-type="genus" reg="Apolophus">Apolophus</tp:taxon-name-part><tp:taxon-name-part taxon-name-part-type="species" reg="borealis">borealis</tp:taxon-name-part></tp:taxon-name> Townes, 1971, by original designation.</comment></tp:nomenclature-citation></tp:nomenclature-citation-list></tp:nomenclature><tp:treatment-sec sec-type="diagnosis" id="SECID0E2CAE"><title>Diagnosis.</title><p>The head is elongate, with an exceptionally long malar space measuring 1.20–1.80× the basal mandibular width. The clypeus is large, subquadrate, and with the clypeal sulcus weakly impressed or absent, which results in the face and clypeus forming a nearly uniform, smooth plane in most species. The occipital carina is ventrally incomplete. The mandible is slender, with the lower tooth 0.50–1.00× the length of the upper tooth. The fore wing features a rhomboid to pentagonal areolet (areolet lightly petiolate in <italic><tp:taxon-name><tp:taxon-name-part taxon-name-part-type="genus" reg="Scolomus">S.</tp:taxon-name-part><tp:taxon-name-part taxon-name-part-type="species" reg="valenzuelai">valenzuelai</tp:taxon-name-part></tp:taxon-name></italic> sp. nov.), and the pterostigma is broad and triangular, with a maximum length 2.30–3.00× its maximum width. In the hind wing, the basal abscissa of vein M+Cu1 is strongly arched, and the distal abscissa of vein Cu1 connects to vein cu-a much closer to vein 1A than to vein M. The first metasomal tergite exhibits an anterior median depression bordered laterally by raised edges. The glymma is deep, converging at the midline, and often separated only by a translucent partition. In females, the hypopygium is large and arched but not folded medioventrally. The ovipositor is slender, slightly upcurved, and lacks a dorsal subapical notch.</p></tp:treatment-sec><tp:treatment-sec sec-type="distribution" id="SECID0EMDAE"><title>Distribution.</title><p>The genus is distributed in the Holarctic region (Austria, England, Germany, Poland, Russia, Ukraine, and the United States of America) and Neotropical region (Argentina, Chile, and Costa Rica), which includes the Andean biogeographic zone (sensu <xref ref-type="bibr" rid="B11">Morrone 2015</xref>).</p></tp:treatment-sec><tp:treatment-sec sec-type="Included species" id="SECID0EWDAE"><title>Included species.</title><p><italic><tp:taxon-name><tp:taxon-name-part taxon-name-part-type="genus" reg="Scolomus">S.</tp:taxon-name-part><tp:taxon-name-part taxon-name-part-type="species" reg="borealis">borealis</tp:taxon-name-part></tp:taxon-name></italic> (Townes, 1971) (Nearctic, West Palearctic); <italic><tp:taxon-name><tp:taxon-name-part taxon-name-part-type="genus" reg="Scolomus">S.</tp:taxon-name-part><tp:taxon-name-part taxon-name-part-type="species" reg="clypeatus">clypeatus</tp:taxon-name-part></tp:taxon-name></italic> Araujo &amp; Santos, 2018 (Andean); <italic><tp:taxon-name><tp:taxon-name-part taxon-name-part-type="genus" reg="Scolomus">S.</tp:taxon-name-part><tp:taxon-name-part taxon-name-part-type="species" reg="maculatus">maculatus</tp:taxon-name-part></tp:taxon-name></italic> Araujo &amp; Vivallo, 2018 (Andean); <italic><tp:taxon-name><tp:taxon-name-part taxon-name-part-type="genus" reg="Scolomus">S.</tp:taxon-name-part><tp:taxon-name-part taxon-name-part-type="species" reg="magellanicus">magellanicus</tp:taxon-name-part></tp:taxon-name></italic> Walkley, 1962 (Andean); <italic><tp:taxon-name><tp:taxon-name-part taxon-name-part-type="genus" reg="Scolomus">S.</tp:taxon-name-part><tp:taxon-name-part taxon-name-part-type="species" reg="talamanca">talamanca</tp:taxon-name-part></tp:taxon-name></italic> (Gauld &amp; Sithole, 2002) (Neotropical); <italic><tp:taxon-name><tp:taxon-name-part taxon-name-part-type="genus" reg="Scolomus">S.</tp:taxon-name-part><tp:taxon-name-part taxon-name-part-type="species" reg="viridis">viridis</tp:taxon-name-part></tp:taxon-name></italic> Townes &amp; Townes, 1950 (Andean).</p></tp:treatment-sec><ref-list><ref id="B14"><mixed-citation xmlns:xlink="http://www.w3.org/1999/xlink" xlink:type="simple"><person-group><name name-style="western"><surname>Townes</surname><given-names>HK</given-names></name></person-group> (<year>1971</year>) <article-title>The genera of <tp:taxon-name><tp:taxon-name-part taxon-name-part-type="family">Ichneumonidae</tp:taxon-name-part></tp:taxon-name>, Part 4.</article-title><source>Memoirs of the American Entomological Institute</source><volume>17</volume>: <fpage>1</fpage>–<lpage>372</lpage>.</mixed-citation></ref><ref id="B11"><mixed-citation xmlns:xlink="http://www.w3.org/1999/xlink" xlink:type="simple"><person-group><name name-style="western"><surname>Morrone</surname><given-names>JJ</given-names></name></person-group> (<year>2015</year>) <article-title>Biogeographical regionalization of the Andean region.</article-title><source>Zootaxa</source><volume>3936</volume>: <fpage>207</fpage>–<lpage>236</lpage>. <ext-link xlink:href="10.11646/zootaxa.3936.2.3" ext-link-type="doi" xlink:type="simple">https://doi.org/10.11646/zootaxa.3936.2.3</ext-link></mixed-citation></ref></ref-list></tp:taxon-treatment>
