# Supplementary material for: ﻿Advances in the taxonomy and distribution of Scolomus (Hymenoptera, Ichneumonidae), including the description of a new Andean species and an updated identification key
Source: Zookeys. 2025 Apr 10;1234:207–19. doi: 10.3897/zookeys.1234.145472 (PMC12006819; doi:10.3897/zookeys.1234.145472)
Supplement: XML Treatment for Scolomus valenzuelai [file zookeys.1234.145472-treatment2.xml]

<!DOCTYPE tp:taxon-treatment
  PUBLIC "-//TaxonX//DTD Taxonomic Treatment Publishing DTD v0 20100105//EN" "tax-treatment-NSO.dtd">
<tp:taxon-treatment xmlns:tp="http://www.plazi.org/taxpub"><tp:treatment-meta><kwd-group><label>Taxon classification</label><kwd>
                <named-content content-type="kingdom">Animalia</named-content>
              </kwd><kwd>
                <named-content content-type="order">Hymenoptera</named-content>
              </kwd><kwd>
                <named-content content-type="family">Ichneumonidae</named-content>
              </kwd></kwd-group><mixed-citation publication-type="journal"><person-group><name><surname>Araujo</surname><given-names>Rodrigo O.</given-names></name><name><surname>Silva-Santos</surname><given-names>Isamara</given-names></name><name><surname>Moreira-Muñoz</surname><given-names>Andrés</given-names></name><name><surname>Montalva</surname><given-names>Cristian</given-names></name><name><surname>Pádua</surname><given-names>Diego G.</given-names></name></person-group><article-title>﻿Advances in the taxonomy and distribution of <italic><tp:taxon-name><tp:taxon-name-part taxon-name-part-type="genus" reg="Scolomus">Scolomus</tp:taxon-name-part></tp:taxon-name></italic> (<tp:taxon-name><tp:taxon-name-part taxon-name-part-type="order">Hymenoptera</tp:taxon-name-part></tp:taxon-name>, <tp:taxon-name><tp:taxon-name-part taxon-name-part-type="family">Ichneumonidae</tp:taxon-name-part></tp:taxon-name>), including the description of a new Andean species and an updated identification key</article-title><source>Zookeys</source><day>10</day><month>04</month><year>2025</year><volume>1234</volume><fpage>207</fpage><lpage>219</lpage><pub-id pub-id-type="doi">10.3897/zookeys.1234.145472</pub-id></mixed-citation></tp:treatment-meta><tp:nomenclature><label>﻿</label><tp:taxon-name>
              <object-id xmlns:xlink="http://www.w3.org/1999/xlink" content-type="arpha" xlink:type="simple">105D4541-F2D2-5036-8632-53654B5DDE37</object-id>
              <tp:taxon-name-part taxon-name-part-type="genus" reg="Scolomus">Scolomus</tp:taxon-name-part>
              <tp:taxon-name-part taxon-name-part-type="species" reg="valenzuelai">valenzuelai</tp:taxon-name-part>
              <object-id xmlns:xlink="http://www.w3.org/1999/xlink" content-type="zoobank" xlink:type="simple">https://zoobank.org/E88548D2-D19F-4C81-9DD9-37471ACF849B</object-id>
            </tp:taxon-name><tp:taxon-authority>Araujo, Pádua &amp; Silva-Santos</tp:taxon-authority><tp:taxon-status xmlns:xlink="http://www.w3.org/1999/xlink" xlink:type="simple">sp. nov.</tp:taxon-status><xref ref-type="fig" rid="F1">Figs 1–3</xref></tp:nomenclature><tp:treatment-sec sec-type="type material" id="SECID0EMRAE"><title>Type material.</title><p><bold><italic>Holotype.</italic></bold> Chile • 1♀; Región del Maule, Cauquenes, El Secreto de Pilén; <named-content xmlns:xlink="http://www.w3.org/1999/xlink" content-type="dwc:verbatimCoordinates" xlink:type="simple"><named-content content-type="geo-json" specific-use="{&#34;type&#34;:&#34;Point&#34;,&#34;coordinates&#34;:[-72.472500,-35.983611]}" id="NCID0E1RAE" xlink:type="simple">35°59′1″S, 72°28′21″W</named-content></named-content>; 1, 370 m alt.; 09 Sep–09 Oct 2024; Malaise trap; R.O. Araujo, D.G. Pádua &amp; B. Cortés-Rivas leg.; (<named-content xmlns:xlink="http://www.w3.org/1999/xlink" content-type="dwc:institutional_code" xlink:title="Museo Nacional de Historia Natural, Chile" xlink:href="http://grbio.org/institution/museo-nacional-de-historia-natural-santiago" xlink:type="simple">MNNC</named-content>).</p></tp:treatment-sec><tp:treatment-sec sec-type="type locality" id="SECID0EESAE"><title>Type locality.</title><p>Chile: Región del Maule, Cauquenes, El Secreto de Pilén; <named-content xmlns:xlink="http://www.w3.org/1999/xlink" content-type="dwc:verbatimCoordinates" xlink:type="simple"><named-content content-type="geo-json" specific-use="{&#34;type&#34;:&#34;Point&#34;,&#34;coordinates&#34;:[-72.472500,-35.983611]}" id="NCID0ENSAE" xlink:type="simple">35°59′1″S, 72°28′21″W</named-content></named-content>; 1, 370 m alt.</p></tp:treatment-sec><tp:treatment-sec sec-type="diagnosis" id="SECID0ESSAE"><title>Diagnosis.</title><p><italic><tp:taxon-name><tp:taxon-name-part taxon-name-part-type="genus" reg="Scolomus">Scolomus</tp:taxon-name-part><tp:taxon-name-part taxon-name-part-type="species" reg="valenzuelai">valenzuelai</tp:taxon-name-part></tp:taxon-name></italic> sp. nov. can be distinguished from the other species of the genus by the combination of the following characteristics: 1) clypeus lightly punctate with setae, flat in profile, weakly impressed; 2) postscutellum rounded posteriorly; 3) metapleuron strongly strigose near its ventral margin; 4) lateromedian longitudinal carina elevated, strong until the intersection with the anterior transverse carina, and faintly impressed posteriorly, lateromedian longitudinal carina parallel; 5) area basalis present, well delimited, trapezoidal and smooth; 6) lateral longitudinal carina slightly curved in apical third; 7) fore wing with a lightly petiolate areolet, rhomboidal; 8) wings strongly and entirely infuscate, and pterostigma and all veins dark brown.</p><fig id="F1" position="float" orientation="portrait"><object-id xmlns:xlink="http://www.w3.org/1999/xlink" content-type="doi" xlink:type="simple">10.3897/zookeys.1234.145472.figures1-3</object-id><object-id xmlns:xlink="http://www.w3.org/1999/xlink" content-type="arpha" xlink:type="simple">C9AF389E-4136-5D6D-8995-457E2F9D05F4</object-id><label>Figures 1–3.</label><caption><p><italic><tp:taxon-name><tp:taxon-name-part taxon-name-part-type="genus" reg="Scolomus">Scolomus</tp:taxon-name-part><tp:taxon-name-part taxon-name-part-type="species" reg="valenzuelai">valenzuelai</tp:taxon-name-part></tp:taxon-name></italic> Araujo, Pádua &amp; Silva-Santos, sp. nov., holotype female. <bold>1</bold> Head in frontal view <bold>2</bold> propodeum in dorsal view <bold>3</bold> habitus in lateral view. Scale bars: 0.50 mm (<bold>1</bold>, <bold>2</bold>); 1.00 mm (<bold>3</bold>).</p></caption><graphic xmlns:xlink="http://www.w3.org/1999/xlink" xlink:href="zookeys-1234-207_article-145472__-g001.jpg" position="float" orientation="portrait" xlink:type="simple" id="oo_1305004.jpg"><uri content-type="original_file" xlink:type="simple">https://binary.pensoft.net/fig/1305004</uri></graphic></fig></tp:treatment-sec><tp:treatment-sec sec-type="description" id="SECID0EHUAE"><title>Description.</title><p>Holotype female (Figs <xref ref-type="fig" rid="F1">1–3</xref>). Body length (without ovipositor): 7.85 mm; antenna length: 6.70 mm; fore wing length: 6.75 mm.</p><p><bold><italic>Head</italic>.</bold> Head polished, with sparse short pubescence. Face narrowly elongate, densely punctate, with setae laterally and dorsally but sparse centrally. Maximum face width about 1.20× as high (measured from base of antennae to base of clypeus) as wide. Anterior tentorial pits visible. Clypeus lightly punctate with setae, flat in profile, weakly impressed, its apical margin truncated, sinuous, 1.40× as wide as high. Labrum slightly visible even with mandibles closed. Malar space 1.25× as long as basal mandibular width; mandible relatively stout, mandible basally and centrally punctate, with setae. Mandible bidentate, teeth smooth, upper tooth longer than lower tooth. Upper tooth 3.35× as long as basally wide. Frons without distinct punctures. Inner orbits almost parallel, very slightly indented opposite antennal socket. Stemmaticum slightly convex. Posterior ocellus separated from eye about 0.95× its maximum diameter. Distance between posterior ocelli 1.15× the maximum diameter of posterior ocellus. Vertex shiny, without punctures. Temple shiny with setiferous punctures; temples almost parallel behind eye. Antenna with 36 flagellomeres; first flagellomere 3.85× as long as apically wide.</p><p><bold><italic>Mesosoma</italic>.</bold> Mesosoma polished, with very short whitish setae, longer on propodeum. Pronotum with very small punctures with setae, smoother laterally. Mesoscutum slightly convex dorsally, strongly carinate, especially posteriorly; notaulus faintly impressed anteriorly. Mesoscutum polished, with very small, dense, and evenly distributed punctures. Scuto-scutellar groove very deep. Scutellum convex in profile, with strong anterolateral carinae. Postscutellum rounded posteriorly. Scutellum and postscutellum polished, elevated, with very small and dense punctures. Subtegular ridge produced into a sharp, curved spine. Mesopleuron polished, with small, dense punctures with setae on dorsal half anterior to speculum and on ventral half; speculum polished and entirely smooth. Epicnemial carina complete, strong, elevated, reaching anteroventral margin of mesopleuron. Sternaulus indistinct. Posterior transverse carina of mesosternum complete, medially strongly excised. Posterior margin of mesosternum expanded and upcurved, producing into a small lobe. Metapleuron polished, with many small punctures, strongly strigose and convex near its ventral margin, about 1.15× as long as height. Submetapleural carina complete, strong, produced anteriorly and posteriorly into a small lobe. Propodeal spiracle circular, almost connected to laterolongitudinal carina. Propodeum shiny, in dorsal view about 1.10× as medially wide as long. Anterior transverse carina complete, medially lightly excised. Laterolongitudinal carina complete, strong, explanate above spiracles, elevated at intersection with anterior transverse carina and with posterior transverse carinae, forming apophyses just after the last-mentioned intersection. Posterior transverse carinae absent medially, between apophyses; lateromedian longitudinal carina elevated, strong until the intersection with the anterior transverse carina, and faintly impressed posteriorly; lateromedian longitudinal carinae parallel. Area basalis present, well delimited, trapezoidal, and smooth. Area externa shiny and smooth. Lateral longitudinal carina slightly curved in apical third. Coxae shiny, punctate with setae well distributed throughout. Hind femur about 5.35× as long as its maximum height and about 0.90× as long as hind tibia. Tarsal claws large, longer than arolium. Fore wing with large pterostigma and a lightly petiolate areolet, rhomboidal. Vein 1<italic>cu-a</italic> inclivous, lightly postfurcal relative to M&amp;RS. Distal abscissa of <italic>Rs</italic> very slightly sinuate. Abscissa of CU present and touching wing posterior margin. CU strongly inclivous, cu-a reclivous.</p><p><bold><italic>Metasoma</italic>.</bold> Metasoma polished, with very short and relatively sparse setae. Tergite I about 1.20× as long as posteriorly wide. Spiracle near its center, smooth, with isolated setiferous punctures. Dorsolateral carina of tergite I absent. Postpetiole 4.35× as long as maximum width. Glymma deep, seemingly with thin membrane between both sides. Tergal-sternal suture of first metasomal segment complete and strong. Tergite II 2.00× as long as its height (lateral view). Thyridium not discernible. Tergites III–VII similarly sculptured. Hypopygium large and triangular in lateral view, 2.85× as long as wide. Ovipositor short, needle-shaped, 5.00× as long as basal width.</p><p><bold><italic>Color</italic>.</bold> Predominantly black and turquoise-green. Head black; antenna, basal half of mandible, and palpi brownish black. Mesosoma entirely black. Tegula black; legs with all coxae, trochanters, femurs, and tibia turquoise-green; all trochantelli brownish black. Wings strongly and entirely infuscate; pterostigma and all veins dark brown. Metasoma turquoise green, with posterior margin of tergites III, T-shaped mark extending from the apical margin to the center of tergite III; tergites VI onwards black. Ovipositor sheath black, ovipositor yellowish red. Body covered by silvery pubescence.</p><p><bold>Male.</bold> Unknown.</p></tp:treatment-sec><tp:treatment-sec sec-type="etymology" id="SECID0EVVAE"><title>Etymology.</title><p><italic><tp:taxon-name><tp:taxon-name-part taxon-name-part-type="genus" reg="Scolomus">Scolomus</tp:taxon-name-part><tp:taxon-name-part taxon-name-part-type="species" reg="valenzuelai">valenzuelai</tp:taxon-name-part></tp:taxon-name></italic> is named in honor of Pablo Valenzuela, a distinguished Chilean biochemist whose pioneering contributions to biotechnology and molecular biology have been profound in both scientific research and public health. Dr Valenzuela’s crucial role in the development of the hepatitis B vaccine, the identification of the hepatitis C virus, and Chile’s genomic research advancement has significantly shaped the country’s biomedical innovation. His work fosters a legacy of scientific excellence and technological progress. By dedicating this species to him, we recognize science’s debt to his invaluable contributions and his enduring influence on future generations’ research. The species epithet, <italic><tp:taxon-name><tp:taxon-name-part taxon-name-part-type="genus" reg="Scolomus"/><tp:taxon-name-part taxon-name-part-type="species" reg="valenzuelai">valenzuelai</tp:taxon-name-part></tp:taxon-name></italic>, is to be treated as a noun in genitive case.</p></tp:treatment-sec><tp:treatment-sec sec-type="distribution" id="SECID0EQWAE"><title>Distribution.</title><p>Known only from the type locality (Fig. <xref ref-type="fig" rid="F3">7</xref>).</p></tp:treatment-sec><tp:treatment-sec sec-type="biology" id="SECID0E1WAE"><title>Biology.</title><p>Unknown.</p></tp:treatment-sec><tp:treatment-sec sec-type="comments" id="SECID0E6WAE"><title>Comments.</title><p><italic><tp:taxon-name><tp:taxon-name-part taxon-name-part-type="genus" reg="Scolomus">Scolomus</tp:taxon-name-part><tp:taxon-name-part taxon-name-part-type="species" reg="valenzuelai">valenzuelai</tp:taxon-name-part></tp:taxon-name></italic> sp. nov. is most similar to the South American <italic><tp:taxon-name><tp:taxon-name-part taxon-name-part-type="genus" reg="Scolomus">S.</tp:taxon-name-part><tp:taxon-name-part taxon-name-part-type="species" reg="magellanicus">magellanicus</tp:taxon-name-part></tp:taxon-name></italic> and <italic><tp:taxon-name><tp:taxon-name-part taxon-name-part-type="genus" reg="Scolomus">S.</tp:taxon-name-part><tp:taxon-name-part taxon-name-part-type="species" reg="viridis">viridis</tp:taxon-name-part></tp:taxon-name></italic> by the stout mandible; the subtegular ridge produced into a sharp, curved spine; a deep groove between the propodeum and metanotum; and predominantly green coloration. The new species can be differentiated from these species by (1) the lateromedian longitudinal carina, which is strong and elevated until the intersection with the anterior transverse carina, then becoming faintly impressed posteriorly; the parallel lateromedian longitudinal carina (vs. lateromedian longitudinal carina converging posteriorly, generating a reduced, triangular area basalis in <italic><tp:taxon-name><tp:taxon-name-part taxon-name-part-type="genus" reg="Scolomus">S.</tp:taxon-name-part><tp:taxon-name-part taxon-name-part-type="species" reg="magellanicus">magellanicus</tp:taxon-name-part></tp:taxon-name></italic>; and lateromedian longitudinal carina strongly impressed posteriorly in <italic><tp:taxon-name><tp:taxon-name-part taxon-name-part-type="genus" reg="Scolomus">S.</tp:taxon-name-part><tp:taxon-name-part taxon-name-part-type="species" reg="viridis">viridis</tp:taxon-name-part></tp:taxon-name></italic>); (2) fore wing with a lightly petiolate areolet, rhomboidal (vs. a pentagonal areolet, with vein 2rs-m complete and 3rs-m partially complete and both independently touching RS); 3) the strongly and entirely infuscate wings, with the pterostigma and all veins dark brown (vs. wings with pterostigma and all veins brown, hyaline to lightly infuscate in <italic><tp:taxon-name><tp:taxon-name-part taxon-name-part-type="genus" reg="Scolomus">S.</tp:taxon-name-part><tp:taxon-name-part taxon-name-part-type="species" reg="magellanicus">magellanicus</tp:taxon-name-part></tp:taxon-name></italic> and lightly infuscate in <italic><tp:taxon-name><tp:taxon-name-part taxon-name-part-type="genus" reg="Scolomus">S.</tp:taxon-name-part><tp:taxon-name-part taxon-name-part-type="species" reg="viridis">viridis</tp:taxon-name-part></tp:taxon-name></italic>); 4) the posteriorly rounded postscutellum (vs. posteriorly straight in <italic><tp:taxon-name><tp:taxon-name-part taxon-name-part-type="genus" reg="Scolomus">S.</tp:taxon-name-part><tp:taxon-name-part taxon-name-part-type="species" reg="magellanicus">magellanicus</tp:taxon-name-part></tp:taxon-name></italic> and <italic><tp:taxon-name><tp:taxon-name-part taxon-name-part-type="genus" reg="Scolomus">S.</tp:taxon-name-part><tp:taxon-name-part taxon-name-part-type="species" reg="viridis">viridis</tp:taxon-name-part></tp:taxon-name></italic>). Additionally, <italic><tp:taxon-name><tp:taxon-name-part taxon-name-part-type="genus" reg="Scolomus">S.</tp:taxon-name-part><tp:taxon-name-part taxon-name-part-type="species" reg="valenzuelai">valenzuelai</tp:taxon-name-part></tp:taxon-name></italic> sp. nov. differs from <italic><tp:taxon-name><tp:taxon-name-part taxon-name-part-type="genus" reg="Scolomus">S.</tp:taxon-name-part><tp:taxon-name-part taxon-name-part-type="species" reg="magellanicus">magellanicus</tp:taxon-name-part></tp:taxon-name></italic> by having the lateral longitudinal carina slightly curved in its apical third (vs. straight in its apical third); the hypopygium large, 2.85× as long as wide (vs. hypopygium 1.70× as long as wide); and differs from <italic><tp:taxon-name><tp:taxon-name-part taxon-name-part-type="genus" reg="Scolomus">S.</tp:taxon-name-part><tp:taxon-name-part taxon-name-part-type="species" reg="viridis">viridis</tp:taxon-name-part></tp:taxon-name></italic> due the absence of the superomedia area (vs. present, although open posteriorly).</p></tp:treatment-sec><tp:treatment-sec><!--Section generated to contain objects referenced in tp:taxon-treatment.--><fig id="F3" position="float" orientation="portrait"><object-id xmlns:xlink="http://www.w3.org/1999/xlink" content-type="doi" xlink:type="simple">10.3897/zookeys.1234.145472.figure7</object-id><object-id xmlns:xlink="http://www.w3.org/1999/xlink" content-type="arpha" xlink:type="simple">70D48B72-73C3-5B17-80D3-183BD5ADFD40</object-id><label>Figure 7.</label><caption><p>Distribution of <italic><tp:taxon-name><tp:taxon-name-part taxon-name-part-type="genus" reg="Scolomus">Scolomus</tp:taxon-name-part></tp:taxon-name></italic> in Chile. Blue circle: previous distribution of <italic><tp:taxon-name><tp:taxon-name-part taxon-name-part-type="genus" reg="Scolomus">S.</tp:taxon-name-part><tp:taxon-name-part taxon-name-part-type="species" reg="maculatus">maculatus</tp:taxon-name-part></tp:taxon-name></italic> Araujo &amp; Vivallo, 2018; blue star: new distribution record of <italic><tp:taxon-name><tp:taxon-name-part taxon-name-part-type="genus" reg="Scolomus">S.</tp:taxon-name-part><tp:taxon-name-part taxon-name-part-type="species" reg="maculatus">maculatus</tp:taxon-name-part></tp:taxon-name></italic>; yellow circle: previous distribution of <italic><tp:taxon-name><tp:taxon-name-part taxon-name-part-type="genus" reg="Scolomus">S.</tp:taxon-name-part><tp:taxon-name-part taxon-name-part-type="species" reg="magellanicus">magellanicus</tp:taxon-name-part></tp:taxon-name></italic> Walkley, 1962; yellow star: new distribution record of <italic><tp:taxon-name><tp:taxon-name-part taxon-name-part-type="genus" reg="Scolomus">S.</tp:taxon-name-part><tp:taxon-name-part taxon-name-part-type="species" reg="magellanicus">magellanicus</tp:taxon-name-part></tp:taxon-name></italic>; green circle: distribution of <italic><tp:taxon-name><tp:taxon-name-part taxon-name-part-type="genus" reg="Scolomus">S.</tp:taxon-name-part><tp:taxon-name-part taxon-name-part-type="species" reg="clypeatus">clypeatus</tp:taxon-name-part></tp:taxon-name></italic> Araujo &amp; Vivallo, 2018; red circle: distribution of <italic><tp:taxon-name><tp:taxon-name-part taxon-name-part-type="genus" reg="Scolomus">S.</tp:taxon-name-part><tp:taxon-name-part taxon-name-part-type="species" reg="valenzuelai">valenzuelai</tp:taxon-name-part></tp:taxon-name></italic> Araujo, Pádua &amp; Silva-Santos, sp. nov. Imagens bellow showing the vegetation and the Malaise trap in the field.</p></caption><graphic xmlns:xlink="http://www.w3.org/1999/xlink" xlink:href="zookeys-1234-207_article-145472__-g003.jpg" position="float" orientation="portrait" xlink:type="simple" id="oo_1305006.jpg"><uri content-type="original_file" xlink:type="simple">https://binary.pensoft.net/fig/1305006</uri></graphic></fig></tp:treatment-sec></tp:taxon-treatment>
