# Supplementary material for: ﻿Advances in the taxonomy and distribution of Scolomus (Hymenoptera, Ichneumonidae), including the description of a new Andean species and an updated identification key
Source: Zookeys. 2025 Apr 10;1234:207–19. doi: 10.3897/zookeys.1234.145472 (PMC12006819; doi:10.3897/zookeys.1234.145472)
Supplement: XML Treatment for Scolomus magellanicus [file zookeys.1234.145472-treatment3.xml]

<!DOCTYPE tp:taxon-treatment
  PUBLIC "-//TaxonX//DTD Taxonomic Treatment Publishing DTD v0 20100105//EN" "tax-treatment-NSO.dtd">
<tp:taxon-treatment xmlns:tp="http://www.plazi.org/taxpub"><tp:treatment-meta><kwd-group><label>Taxon classification</label><kwd>
                <named-content content-type="kingdom">Animalia</named-content>
              </kwd><kwd>
                <named-content content-type="order">Hymenoptera</named-content>
              </kwd><kwd>
                <named-content content-type="family">Ichneumonidae</named-content>
              </kwd></kwd-group><mixed-citation publication-type="journal"><person-group><name><surname>Araujo</surname><given-names>Rodrigo O.</given-names></name><name><surname>Silva-Santos</surname><given-names>Isamara</given-names></name><name><surname>Moreira-Muñoz</surname><given-names>Andrés</given-names></name><name><surname>Montalva</surname><given-names>Cristian</given-names></name><name><surname>Pádua</surname><given-names>Diego G.</given-names></name></person-group><article-title>﻿Advances in the taxonomy and distribution of <italic><tp:taxon-name><tp:taxon-name-part taxon-name-part-type="genus" reg="Scolomus">Scolomus</tp:taxon-name-part></tp:taxon-name></italic> (<tp:taxon-name><tp:taxon-name-part taxon-name-part-type="order">Hymenoptera</tp:taxon-name-part></tp:taxon-name>, <tp:taxon-name><tp:taxon-name-part taxon-name-part-type="family">Ichneumonidae</tp:taxon-name-part></tp:taxon-name>), including the description of a new Andean species and an updated identification key</article-title><source>Zookeys</source><day>10</day><month>04</month><year>2025</year><volume>1234</volume><fpage>207</fpage><lpage>219</lpage><pub-id pub-id-type="doi">10.3897/zookeys.1234.145472</pub-id></mixed-citation></tp:treatment-meta><tp:nomenclature><label>﻿</label><tp:taxon-name>
              <object-id xmlns:xlink="http://www.w3.org/1999/xlink" content-type="arpha" xlink:type="simple">7C255EAD-DE37-5554-885D-864780657DCF</object-id>
              <tp:taxon-name-part taxon-name-part-type="genus" reg="Scolomus">Scolomus</tp:taxon-name-part>
              <tp:taxon-name-part taxon-name-part-type="species" reg="magellanicus">magellanicus</tp:taxon-name-part>
            </tp:taxon-name><tp:taxon-authority>Walkley, 1962</tp:taxon-authority><xref ref-type="fig" rid="F2">Figs 4–6</xref></tp:nomenclature><tp:treatment-sec sec-type="material" id="SECID0ES3AE"><title>Examined material.</title><p>Chile • <bold><italic>Holotype</italic></bold>: ♀; Magellanes, El Ganso; 14 Feb 1952; Maria Etcheverry C. leg.; <named-content xmlns:xlink="http://www.w3.org/1999/xlink" content-type="dwc:institutional_code" xlink:title="National Museum of Natural History, USA" xlink:href="http://grbio.org/institution/smithsonian-institution-national-museum-natural-history" xlink:type="simple">NMNH</named-content> 001 (digital images examined) • 1♀; Magallanes, El Canelo; 8 Mar 1969; L. Peña leg.; <named-content xmlns:xlink="http://www.w3.org/1999/xlink" content-type="dwc:institutional_code" xlink:title="Museo Nacional de Historia Natural, Chile" xlink:href="http://grbio.org/institution/museo-nacional-de-historia-natural-santiago" xlink:type="simple">MNNC</named-content> • 1♀; Magallanes, Punta Arenas; 15 Mar 1969; L. Peña leg.; <named-content xmlns:xlink="http://www.w3.org/1999/xlink" content-type="dwc:institutional_code" xlink:title="Museo Nacional de Historia Natural, Chile" xlink:href="http://grbio.org/institution/museo-nacional-de-historia-natural-santiago" xlink:type="simple">MNNC</named-content> • 1♀; Nuble Prov., Refugio Las Cabras, Cord. Chillan; 1500 m alt.; L.E. Peña leg.; <named-content xmlns:xlink="http://www.w3.org/1999/xlink" content-type="dwc:institutional_code" xlink:title="Museo Nacional de Historia Natural, Chile" xlink:href="http://grbio.org/institution/museo-nacional-de-historia-natural-santiago" xlink:type="simple">MNNC</named-content> • 1♀; Chiloé Prov., Dalcahue; 1–30 Jan 2022; G. Barriga leg.; Malaise trap; <abbrev xmlns:xlink="http://www.w3.org/1999/xlink" content-type="institution" xlink:title="Laboratorio de Entomología General y Aplicada, Universidad Católica del Maule, Chile" id="ABBRID0EP4AE" xlink:type="simple">LEGA-UCM</abbrev> 001.</p></tp:treatment-sec><tp:treatment-sec sec-type="diagnosis" id="SECID0EU4AE"><title>Diagnosis.</title><p><italic><tp:taxon-name><tp:taxon-name-part taxon-name-part-type="genus" reg="Scolomus">Scolomus</tp:taxon-name-part><tp:taxon-name-part taxon-name-part-type="species" reg="magellanicus">magellanicus</tp:taxon-name-part></tp:taxon-name></italic> can be distinguished from the other species of the genus by the combination of the following characteristics: 1) clypeus lightly punctate with setae, uniformly distributed, moderately impressed and convex in profile; 2) postscutellum straight posteriorly; 3) metapleuron moderately strigose near its ventral margin; 4) lateromedian longitudinal carina posteriorly converging, generating a reduced and triangular area basalis, and faintly impressed posteriorly to the anterior transverse carina; 5) lateral longitudinal carina straight in apical third; 6) fore wing with a pentagonal areolet, with vein 2rs-m complete and 3rs-m partially complete (faintly touching vein M), and both touching RS independently; 7) wings hyaline or lightly infuscate, pterostigma and all veins brown.</p></tp:treatment-sec><tp:treatment-sec sec-type="description" id="SECID0EF5AE"><title>Description.</title><p>Female (Figs <xref ref-type="fig" rid="F2">4–6</xref>). Approximate body length (without ovipositor): 7.80 mm; antenna length: 7.00 mm; fore wing length: 7.60 mm.</p><p><bold><italic>Head</italic>.</bold> Head polished, with sparse, short pubescence. Face narrowly elongate, densely punctate, with small, uniformly distributed setiferous punctures. Maximum width of face about 1.40× width (measured from base of antennae to base of clypeus). Anterior tentorial pits visible. Clypeus lightly punctate, evenly covered with setae, moderately impressed, convex in profile, its apical margin truncate and sinuous, 1.20× as wide as high. Labrum slightly visible with mandibles closed. Malar space 1.45× as long as basal mandibular width. Mandible relatively stout, basally and centrally punctate with setae. Mandible bidentate, with teeth smooth; upper tooth 3.00× as long as its width at base, and slightly longer than lower tooth. Frons without distinct punctures. Inner orbits almost parallel, very slightly indented opposite antennal socket. Stemmaticum slightly convex. Posterior ocellus separated from eye about 0.95× its maximum diameter. Distance between posterior ocelli 1.15× maximum diameter of posterior ocellus. Vertex shiny, without punctures. Temple shiny with setiferous punctures; temples almost parallel behind eye. Antenna with 37 flagellomeres, first flagellomere 3.80× as long as width at apex.</p><p><bold><italic>Mesosoma</italic>.</bold> Mesosoma polished, with very short setae, longer in propodeum. Pronotum with very small, setiferous punctures but laterally smoother. Mesoscutum slightly convex dorsally, strongly carinate, especially posteriorly; notaulus faintly impressed anteriorly; mesoscutum polished, with very small, dense, evenly distributed punctures. Scuto-scutellar groove very deep. Scutellum convex in profile, with strong anterolateral carinae. Postscutellum straight posteriorly. Scutellum and postscutellum polished, elevated, with very small, dense punctures. Subtegular ridge produced into a sharp, curved spine. Mesopleuron polished, with small, dense punctures with setae on dorsal half anterior to speculum and on ventral half. Speculum polished and entirely smooth. Epicnemial carina complete, strong, elevated, reaching anteroventral margin of mesopleuron. Sternaulus indistinct. Posterior transverse carina of mesosternum complete and medially, strongly excised. Posterior margin of mesosternum expanded and upcurved, produced into a small lobe. Metapleuron polished, moderately strigose and convex near its ventral margin, about 1.30× as long as height; metapleuron with many small punctures with long setae. Submetapleural carina complete, strong, produced anteriorly and posteriorly into a small lobe. Propodeal spiracle circular, almost connected to laterolongitudinal carina. Propodeum shiny, in dorsal view about 1.20× as medially wide as long. Anterior transverse carina complete, medially lightly excised. Laterolongitudinal carina complete, strong, explanate above spiracles, elevated at intersection with anterior transverse carina and with posterior transverse carina, forming apophyses just after this intersection. Posterior transverse carina absent medially, between apophyses. Lateromedian longitudinal carina elevated until the intersection with the anterior transverse carina and faintly impressed posteriorly. Lateromedian longitudinal carina converging posteriorly, generating a reduced and triangular shaped area basalis. Area externa shiny and smooth. Lateral longitudinal carina straight in apical third. Coxae shiny, punctate with well-distributed setae throughout. Hind femur about 5.50× as long as its maximum height and about 0.75× as long as hind tibia. Tarsal claws large, longer than arolium. Fore wing with large pterostigma and a pentagonal areolet, with vein 2rs-m complete and 3rs-m partially complete (faintly touching vein M), both touching RS independently. Vein 1<italic>cu-a</italic> inclivous, lightly postfurcal relative to M&amp;RS. Distal abscissa of <italic>Rs</italic> very slightly sinuate. Abscissa of CU present and touching wing posterior margin. CU strongly inclivous; cu-a reclivous.</p><fig id="F2" position="float" orientation="portrait"><object-id xmlns:xlink="http://www.w3.org/1999/xlink" content-type="doi" xlink:type="simple">10.3897/zookeys.1234.145472.figures4-6</object-id><object-id xmlns:xlink="http://www.w3.org/1999/xlink" content-type="arpha" xlink:type="simple">BF63E818-52BA-59AE-84FB-80A4DFA283B9</object-id><label>Figures 4–6.</label><caption><p><italic><tp:taxon-name><tp:taxon-name-part taxon-name-part-type="genus" reg="Scolomus">Scolomus</tp:taxon-name-part><tp:taxon-name-part taxon-name-part-type="species" reg="magellanicus">magellanicus</tp:taxon-name-part></tp:taxon-name></italic> Walkley, 1962, female. <bold>4</bold> Head in frontal view <bold>5</bold> propodeum in dorsal view <bold>6</bold> habitus in lateral view. Scale bars: 0.50 mm (<bold>4</bold>, <bold>5</bold>); 1.00 mm (<bold>6</bold>).</p></caption><graphic xmlns:xlink="http://www.w3.org/1999/xlink" xlink:href="zookeys-1234-207_article-145472__-g002.jpg" position="float" orientation="portrait" xlink:type="simple" id="oo_1305005.jpg"><uri content-type="original_file" xlink:type="simple">https://binary.pensoft.net/fig/1305005</uri></graphic></fig><p><bold><italic>Metasoma</italic>.</bold> Metasoma polished, with very short and relatively sparse setae. Tergite I about 1.80× as long as posteriorly wide. Spiracle near its center, smooth, with isolated setiferous punctures. Dorsoleteral carina of tergite I absent. Postpetiole 3.60× as long as maximum width. Glymma deep, seemingly with thin membrane between both sides. Tergal-sternal suture of first metasomal segment complete and strong. Tergite II 2.90× as long as its height (lateral view). Thyridium not discernible. Tergites III–VII similarly sculptured. Hypopygium triangular in lateral view, 1.70× as long as wide. Ovipositor short, needle-shaped, 5.90× as long as basal width.</p><p><bold><italic>Color</italic>.</bold> Predominantly black and pale green. Head black; antenna, clypeus, basal half of mandible, and palpi dark brown. Mesosoma entirely black; tegula black; legs with all coxae, trochanters, femurs, and tibiae pale green; all trochantelli brown. Wings lightly infuscate; pterostigma and all veins brown. Metasoma pale green, with tergites VI onwards black; Ovipositor sheath black; ovipositor yellowish red. Body covered by silvery pubescence.</p></tp:treatment-sec><tp:treatment-sec sec-type="variation" id="SECID0EUAAG"><title>Variation.</title><p>Approximate body length (without ovipositor): 7.80–9.45 mm; fore wing length 7.60–9.50 mm. Antenna with 37–39 flagellomeres. Clypeus dark brown to reddish brown. Wings hyaline to lightly infuscate.</p></tp:treatment-sec><tp:treatment-sec sec-type="distribution" id="SECID0EZAAG"><title>Distribution.</title><p>Chile: Región de Los Lagos: Chiloé (Dalcahue*); Región del Ñuble: Pinto (Refugio Las Cabras*); Región Magallanes y la Antartica Chilena: Magallanes (El Canelo*, El Ganso, and Punta Arenas*) (Fig. <xref ref-type="fig" rid="F3">7</xref>).</p></tp:treatment-sec><tp:treatment-sec><!--Section generated to contain objects referenced in tp:taxon-treatment.--><fig id="F3" position="float" orientation="portrait"><object-id xmlns:xlink="http://www.w3.org/1999/xlink" content-type="doi" xlink:type="simple">10.3897/zookeys.1234.145472.figure7</object-id><object-id xmlns:xlink="http://www.w3.org/1999/xlink" content-type="arpha" xlink:type="simple">70D48B72-73C3-5B17-80D3-183BD5ADFD40</object-id><label>Figure 7.</label><caption><p>Distribution of <italic><tp:taxon-name><tp:taxon-name-part taxon-name-part-type="genus" reg="Scolomus">Scolomus</tp:taxon-name-part></tp:taxon-name></italic> in Chile. Blue circle: previous distribution of <italic><tp:taxon-name><tp:taxon-name-part taxon-name-part-type="genus" reg="Scolomus">S.</tp:taxon-name-part><tp:taxon-name-part taxon-name-part-type="species" reg="maculatus">maculatus</tp:taxon-name-part></tp:taxon-name></italic> Araujo &amp; Vivallo, 2018; blue star: new distribution record of <italic><tp:taxon-name><tp:taxon-name-part taxon-name-part-type="genus" reg="Scolomus">S.</tp:taxon-name-part><tp:taxon-name-part taxon-name-part-type="species" reg="maculatus">maculatus</tp:taxon-name-part></tp:taxon-name></italic>; yellow circle: previous distribution of <italic><tp:taxon-name><tp:taxon-name-part taxon-name-part-type="genus" reg="Scolomus">S.</tp:taxon-name-part><tp:taxon-name-part taxon-name-part-type="species" reg="magellanicus">magellanicus</tp:taxon-name-part></tp:taxon-name></italic> Walkley, 1962; yellow star: new distribution record of <italic><tp:taxon-name><tp:taxon-name-part taxon-name-part-type="genus" reg="Scolomus">S.</tp:taxon-name-part><tp:taxon-name-part taxon-name-part-type="species" reg="magellanicus">magellanicus</tp:taxon-name-part></tp:taxon-name></italic>; green circle: distribution of <italic><tp:taxon-name><tp:taxon-name-part taxon-name-part-type="genus" reg="Scolomus">S.</tp:taxon-name-part><tp:taxon-name-part taxon-name-part-type="species" reg="clypeatus">clypeatus</tp:taxon-name-part></tp:taxon-name></italic> Araujo &amp; Vivallo, 2018; red circle: distribution of <italic><tp:taxon-name><tp:taxon-name-part taxon-name-part-type="genus" reg="Scolomus">S.</tp:taxon-name-part><tp:taxon-name-part taxon-name-part-type="species" reg="valenzuelai">valenzuelai</tp:taxon-name-part></tp:taxon-name></italic> Araujo, Pádua &amp; Silva-Santos, sp. nov. Imagens bellow showing the vegetation and the Malaise trap in the field.</p></caption><graphic xmlns:xlink="http://www.w3.org/1999/xlink" xlink:href="zookeys-1234-207_article-145472__-g003.jpg" position="float" orientation="portrait" xlink:type="simple" id="oo_1305006.jpg"><uri content-type="original_file" xlink:type="simple">https://binary.pensoft.net/fig/1305006</uri></graphic></fig></tp:treatment-sec></tp:taxon-treatment>
