# Supplementary material for: ﻿Advances in the taxonomy and distribution of Scolomus (Hymenoptera, Ichneumonidae), including the description of a new Andean species and an updated identification key
Source: Zookeys. 2025 Apr 10;1234:207–19. doi: 10.3897/zookeys.1234.145472 (PMC12006819; doi:10.3897/zookeys.1234.145472)
Supplement: XML Treatment for Scolomus maculatus [file zookeys.1234.145472-treatment4.xml]

<!DOCTYPE tp:taxon-treatment
  PUBLIC "-//TaxonX//DTD Taxonomic Treatment Publishing DTD v0 20100105//EN" "tax-treatment-NSO.dtd">
<tp:taxon-treatment xmlns:tp="http://www.plazi.org/taxpub"><tp:treatment-meta><kwd-group><label>Taxon classification</label><kwd>
                <named-content content-type="kingdom">Animalia</named-content>
              </kwd><kwd>
                <named-content content-type="order">Hymenoptera</named-content>
              </kwd><kwd>
                <named-content content-type="family">Ichneumonidae</named-content>
              </kwd></kwd-group><mixed-citation publication-type="journal"><person-group><name><surname>Araujo</surname><given-names>Rodrigo O.</given-names></name><name><surname>Silva-Santos</surname><given-names>Isamara</given-names></name><name><surname>Moreira-Muñoz</surname><given-names>Andrés</given-names></name><name><surname>Montalva</surname><given-names>Cristian</given-names></name><name><surname>Pádua</surname><given-names>Diego G.</given-names></name></person-group><article-title>﻿Advances in the taxonomy and distribution of <italic><tp:taxon-name><tp:taxon-name-part taxon-name-part-type="genus" reg="Scolomus">Scolomus</tp:taxon-name-part></tp:taxon-name></italic> (<tp:taxon-name><tp:taxon-name-part taxon-name-part-type="order">Hymenoptera</tp:taxon-name-part></tp:taxon-name>, <tp:taxon-name><tp:taxon-name-part taxon-name-part-type="family">Ichneumonidae</tp:taxon-name-part></tp:taxon-name>), including the description of a new Andean species and an updated identification key</article-title><source>Zookeys</source><day>10</day><month>04</month><year>2025</year><volume>1234</volume><fpage>207</fpage><lpage>219</lpage><pub-id pub-id-type="doi">10.3897/zookeys.1234.145472</pub-id></mixed-citation></tp:treatment-meta><tp:nomenclature><label>﻿</label><tp:taxon-name>
              <object-id xmlns:xlink="http://www.w3.org/1999/xlink" content-type="arpha" xlink:type="simple">88B35320-EE6E-5AA8-B5DB-BBEDCC659B30</object-id>
              <tp:taxon-name-part taxon-name-part-type="genus" reg="Scolomus">Scolomus</tp:taxon-name-part>
              <tp:taxon-name-part taxon-name-part-type="species" reg="maculatus">maculatus</tp:taxon-name-part>
            </tp:taxon-name><tp:taxon-authority>Araujo &amp; Vivallo, 2018</tp:taxon-authority></tp:nomenclature><tp:treatment-sec sec-type="material" id="SECID0EHCAG"><title>Examined material.</title><p>Chile • <bold><italic>Holotype</italic></bold>: ♀; Región Los Ríos, Valdivia, Parque Oncol, Cordillera de la Costa, Bosque Siempreverde; <named-content xmlns:xlink="http://www.w3.org/1999/xlink" content-type="dwc:verbatimCoordinates" xlink:type="simple"><named-content content-type="geo-json" specific-use="{&#34;type&#34;:&#34;Point&#34;,&#34;coordinates&#34;:[-73.308611,-39.702778]}" id="NCID0ETCAG" xlink:type="simple">39°42′10″S, 73°18′31″W</named-content></named-content>; 2, 493 m alt.; 06–20 Mar 2007; Cecilia Ruiz et al. leg.; Malaise trap; <named-content xmlns:xlink="http://www.w3.org/1999/xlink" content-type="dwc:institutional_code" xlink:title="Museo Nacional de Historia Natural, Chile" xlink:href="http://grbio.org/institution/museo-nacional-de-historia-natural-santiago" xlink:type="simple">MNNC</named-content> (digital images examined) • 1♀; Curicó, 20km E Potrero Grande • 1♂; Región Los Ríos, Valdivia, Parque Oncol, Cordillera de la Costa, Bosque Siempreverde; <named-content xmlns:xlink="http://www.w3.org/1999/xlink" content-type="dwc:verbatimCoordinates" xlink:type="simple"><named-content content-type="geo-json" specific-use="{&#34;type&#34;:&#34;Point&#34;,&#34;coordinates&#34;:[-73.326817,-39.700133]}" id="NCID0EADAG" xlink:type="simple">39°42′0.48″S, 73°19′36.54″W</named-content></named-content>; 1, 569 m alt.; 20 Mar–04 Apr 2007; Cecilia Ruiz et al. leg.; Malaise trap; <named-content xmlns:xlink="http://www.w3.org/1999/xlink" content-type="dwc:institutional_code" xlink:title="Colección de Insectos Ernesto Krahmer, Universidad Austral de Chile, Chile" xlink:href="http://grbio.org/institution/universidad-austral-de-chile" xlink:type="simple">UACh</named-content> 002 • 1♂; Región Los Ríos, Valdivia, Reserva Privada Punta Curiñanco, Ecorregión Valdiviana, Bosque Siempreverde; 5602646N, 636889E; 06–20 Mar 2007; Cecilia Ruiz et al. leg.; Malaise trap (trampa A, curi–3(?)); <named-content xmlns:xlink="http://www.w3.org/1999/xlink" content-type="dwc:institutional_code" xlink:title="Colección de Insectos Ernesto Krahmer, Universidad Austral de Chile, Chile" xlink:href="http://grbio.org/institution/universidad-austral-de-chile" xlink:type="simple">UACh</named-content> 003 • 2♀, 2♂; Región Los Ríos, Valdivia, Reserva Privada Punta Curiñanco, Ecorregión Valdiviana, Bosque Siempreverde; 5602646N, 636889E; 18 Apr–02 May 2007; Cecilia Ruiz et al. leg.; Malaise trap (trampa A, curi–3(?)); <named-content xmlns:xlink="http://www.w3.org/1999/xlink" content-type="dwc:institutional_code" xlink:title="Colección de Insectos Ernesto Krahmer, Universidad Austral de Chile, Chile" xlink:href="http://grbio.org/institution/universidad-austral-de-chile" xlink:type="simple">UACh</named-content> 004 • 1♀; Región Los Ríos, Valdivia, Parque Oncol, Cordillera de la Costa, Bosque Siempreverde; <named-content xmlns:xlink="http://www.w3.org/1999/xlink" content-type="dwc:verbatimCoordinates" xlink:type="simple"><named-content content-type="geo-json" specific-use="{&#34;type&#34;:&#34;Point&#34;,&#34;coordinates&#34;:[-73.326817,-39.700133]}" id="NCID0EXDAG" xlink:type="simple">39°42′0.48″S, 73°19′36.54″W</named-content></named-content>; 1, 569 m alt.; 01–20 Feb 2007; Cecilia Ruiz et al. leg.; Malaise trap; <named-content xmlns:xlink="http://www.w3.org/1999/xlink" content-type="dwc:institutional_code" xlink:title="Colección de Insectos Ernesto Krahmer, Universidad Austral de Chile, Chile" xlink:href="http://grbio.org/institution/universidad-austral-de-chile" xlink:type="simple">UACh</named-content> 005 • 1♀, 1♂; Región Los Ríos, Valdivia, Parque Oncol, Cordillera de la Costa, Bosque Siempreverde; <named-content xmlns:xlink="http://www.w3.org/1999/xlink" content-type="dwc:verbatimCoordinates" xlink:type="simple"><named-content content-type="geo-json" specific-use="{&#34;type&#34;:&#34;Point&#34;,&#34;coordinates&#34;:[-73.326817,-39.700133]}" id="NCID0EEEAG" xlink:type="simple">39°42′0.48″S, 73°19′36.54″W</named-content></named-content>; 1, 569 m alt.; 05–19 Jan 2007; Cecilia Ruiz et al. leg.; Malaise trap; <named-content xmlns:xlink="http://www.w3.org/1999/xlink" content-type="dwc:institutional_code" xlink:title="Colección de Insectos Ernesto Krahmer, Universidad Austral de Chile, Chile" xlink:href="http://grbio.org/institution/universidad-austral-de-chile" xlink:type="simple">UACh</named-content> 006.</p></tp:treatment-sec><tp:treatment-sec sec-type="diagnosis" id="SECID0EOEAG"><title>Diagnosis.</title><p>See <xref ref-type="bibr" rid="B1">Araujo et. al. (2018)</xref>.</p></tp:treatment-sec><tp:treatment-sec sec-type="distribution" id="SECID0EYEAG"><title>Distribution.</title><p>Chile: Región de Los Ríos, Valdivia, (Parque Oncol and Reserva Punta Curiñanco). Región del Maule: Talca (Altos de Vilches and Curicó*) (Fig. <xref ref-type="fig" rid="F3">7</xref>).</p><fig id="F3" position="float" orientation="portrait"><object-id xmlns:xlink="http://www.w3.org/1999/xlink" content-type="doi" xlink:type="simple">10.3897/zookeys.1234.145472.figure7</object-id><object-id xmlns:xlink="http://www.w3.org/1999/xlink" content-type="arpha" xlink:type="simple">70D48B72-73C3-5B17-80D3-183BD5ADFD40</object-id><label>Figure 7.</label><caption><p>Distribution of <italic><tp:taxon-name><tp:taxon-name-part taxon-name-part-type="genus" reg="Scolomus">Scolomus</tp:taxon-name-part></tp:taxon-name></italic> in Chile. Blue circle: previous distribution of <italic><tp:taxon-name><tp:taxon-name-part taxon-name-part-type="genus" reg="Scolomus">S.</tp:taxon-name-part><tp:taxon-name-part taxon-name-part-type="species" reg="maculatus">maculatus</tp:taxon-name-part></tp:taxon-name></italic> Araujo &amp; Vivallo, 2018; blue star: new distribution record of <italic><tp:taxon-name><tp:taxon-name-part taxon-name-part-type="genus" reg="Scolomus">S.</tp:taxon-name-part><tp:taxon-name-part taxon-name-part-type="species" reg="maculatus">maculatus</tp:taxon-name-part></tp:taxon-name></italic>; yellow circle: previous distribution of <italic><tp:taxon-name><tp:taxon-name-part taxon-name-part-type="genus" reg="Scolomus">S.</tp:taxon-name-part><tp:taxon-name-part taxon-name-part-type="species" reg="magellanicus">magellanicus</tp:taxon-name-part></tp:taxon-name></italic> Walkley, 1962; yellow star: new distribution record of <italic><tp:taxon-name><tp:taxon-name-part taxon-name-part-type="genus" reg="Scolomus">S.</tp:taxon-name-part><tp:taxon-name-part taxon-name-part-type="species" reg="magellanicus">magellanicus</tp:taxon-name-part></tp:taxon-name></italic>; green circle: distribution of <italic><tp:taxon-name><tp:taxon-name-part taxon-name-part-type="genus" reg="Scolomus">S.</tp:taxon-name-part><tp:taxon-name-part taxon-name-part-type="species" reg="clypeatus">clypeatus</tp:taxon-name-part></tp:taxon-name></italic> Araujo &amp; Vivallo, 2018; red circle: distribution of <italic><tp:taxon-name><tp:taxon-name-part taxon-name-part-type="genus" reg="Scolomus">S.</tp:taxon-name-part><tp:taxon-name-part taxon-name-part-type="species" reg="valenzuelai">valenzuelai</tp:taxon-name-part></tp:taxon-name></italic> Araujo, Pádua &amp; Silva-Santos, sp. nov. Imagens bellow showing the vegetation and the Malaise trap in the field.</p></caption><graphic xmlns:xlink="http://www.w3.org/1999/xlink" xlink:href="zookeys-1234-207_article-145472__-g003.jpg" position="float" orientation="portrait" xlink:type="simple" id="oo_1305006.jpg"><uri content-type="original_file" xlink:type="simple">https://binary.pensoft.net/fig/1305006</uri></graphic></fig></tp:treatment-sec><ref-list><ref id="B1"><mixed-citation xmlns:xlink="http://www.w3.org/1999/xlink" xlink:type="simple"><person-group><name name-style="western"><surname>Araujo</surname><given-names>RO</given-names></name><name name-style="western"><surname>Vivallo</surname><given-names>F</given-names></name><name name-style="western"><surname>Santos</surname><given-names>BF</given-names></name></person-group> (<year>2018</year>) <article-title>Discovery of two new Andean species of <italic><tp:taxon-name><tp:taxon-name-part taxon-name-part-type="genus">Scolomus</tp:taxon-name-part></tp:taxon-name></italic> (Townes &amp; Townes), with a key to all known species (<tp:taxon-name><tp:taxon-name-part taxon-name-part-type="order">Hymenoptera</tp:taxon-name-part></tp:taxon-name>: <tp:taxon-name><tp:taxon-name-part taxon-name-part-type="family">Ichneumonidae</tp:taxon-name-part></tp:taxon-name>: <tp:taxon-name><tp:taxon-name-part taxon-name-part-type="subfamily">Metopiinae</tp:taxon-name-part></tp:taxon-name>).</article-title><source>Zootaxa</source><volume>4429</volume>: <fpage>189</fpage>–<lpage>194</lpage>. <ext-link xlink:href="10.11646/zootaxa.4429.1.12" ext-link-type="doi" xlink:type="simple">https://doi.org/10.11646/zootaxa.4429.1.12</ext-link></mixed-citation></ref></ref-list></tp:taxon-treatment>
